# Supplementary material for: Particulate Matter and Premature Mortality: A Bayesian Meta-Analysis
Source: Int J Environ Res Public Health. 2021 Jul 19;18(14):7655. doi: 10.3390/ijerph18147655 (PMC8303514; doi:10.3390/ijerph18147655)
Supplement: Supplementary file 1 [file ijerph-18-07655-s001.zip]

Archive with 1 entries (1 files):
- ijerph-1255237-supplementary.pdf
